# Supplementary material for: Reconstitution of a telomeric replicon organized by CST
Source: Nature. 2022 Jul 13;608(7924):819–25. doi: 10.1038/s41586-022-04930-8 (PMC9402439; doi:10.1038/s41586-022-04930-8)
Supplement: Supplementary file 3 — Source Data Figs. 1 and 2 and Extended Data Figs. 1, 3 and 4 [file 41586_2022_4930_MOESM3_ESM.xlsx]

## Sheet: Sheet1
	Data used for graphs for both Main and Extended Data Figures
Main Figure 1 graphs (Counts (x107) vs Time (min))
	9xTEL	9xTEL	9xTEL	9xTEL
Time (Min)	repeat 1	repeat 2	repeat 3	repeat 4
0	0.00695	0.00811	0.00558	0.00249
1	0.0215	0.0217	0.0277	0.00211
2	0.0844	0.115	0.25	0.00431
5	0.251	0.434	1.15	0.0202
10	0.489	0.858	2.32	0.0577
20	0.889	1.45	4.09	0.139
40	1.92	2.53	7.67	0.417
60	3.28	3.47	11	0.768
120	8.09	6.09	20.3	1.85
	15xTel	15xTel	15xTel	15xTel
Time (Min)	repeat 1	repeat 2	repeat 3	repeat 4
0	0.0116	0.0113	0.01	0.00498
1	0.106	0.0504	0.0189	0.00668
2	0.403	0.204	0.0999	0.0349
5	1.09	0.636	0.396	0.157
10	2.08	1.39	0.892	0.446
20	3.29	2.64	1.65	0.984
40	5.18	5.02	3.1	2.11
60	6.8	7.43	4.43	3.26
120	10.4	14.6	9.03	6.73
Main Figure 2 graph (Counts (X108) vs RxTEL template)
R	WT	g2.1	g3.1
(RxTEL template)
3	0.79	0.14	0.02
4	0.056	0.03	0.02
9	1.8	0.06	0.82
15	7.6	0.19	2.9
25	12.2	0.72	7.3
30	21.6	0.93	9.9
Extended Data Figure 1c,d,f and g.
Extended Data	ml HEK CST-PP	STN1 Counts
Figure 1c	on gel	(x107)
	0	0
	0.5	0.195
	1	0.308
	2.5	0.476
	5	0.773
Standard Curve	pmoles loaded	STN1 Counts
Extended Data	on gel	(x107)
Figure 1d	0	0
	0.125	0.064	CST used for
	0.25	0.075	Standard curve was purified
	0.5	0.107	from Insect cells
	1	0.195
	2.5	0.333
Extended Data	ml HEK CST-PP	POLA1 counts	POLA2 counts
Figure 1f	on gel	(x107)	(x107)
	0	0	0
	0.5	0.728	0.439
	1	1.48	0.968
	2.5	3.4	2.97
	5	5.2	5.77
Standard Curve
	pmoles loaded	POLA1 counts	POLA2 counts
Extended Data	on gel	(x107)	(x107)	POLA1 and POLA2
Figure 1g	0	0	0	used for Standard
	0.125	1.81	0.678	curve were purified
	0.25	2.76	1.38	from Insect cells
	0.5	4.66	3.13
	1	6.07	5.98
	2.5	9.81	11.8
Extended Data Figure 3b graph
(Median processivity (nucleotides) vs [Template] mM)
[Template] mM	dT72	3xTEL dT54	3xTEL dT72
0.025	26.5	29	31.5
0.1	26.5	28.5	30.5
0.5	24.5	27.5	28.5
2	23.5	26.5	28
5	22	25.5	27.5
Extended Data Figure 4b ( Frac. counts incorporated vs [Template] mM )
	9xTEL	9xTEL	9xTEL	9xTEL
[Template] mM	Repeat 1	Repeat 2	Repeat 3	Repeat 4
0.01	0.06	0.11	0.11	0.65
0.025	0.11	0.13	0.13	0.58
0.05	0.16	0.15	0.14	0.51
0.1	0.24	0.17	0.15	0.42
0.25	0.33	0.16	0.13	0.37
0.5	0.39	0.16	0.11	0.32
1	0.45	0.16	0.11	0.28
2	0.49	0.17	0.1	0.24
2.5	0.5	0.17	0.1	0.23
5	0.53	0.17	0.1	0.2
	15xTEL	15xTEL	15xTEL	15xTEL
[Template] mM	Repeat 1	Repeat 2	Repeat 3	Repeat 4
0.01	0.02	0.06	0.13	0.21
0.025	0.03	0.15	0.21	0.25
0.05	0.06	0.3	0.27	0.19
0.1	0.09	0.37	0.28	0.13
0.25	0.09	0.39	0.28	0.12
0.5	0.11	0.41	0.29	0.11
1	0.13	0.41	0.29	0.1
2	0.15	0.43	0.29	0.09
2.5	0.16	0.43	0.28	0.08
5	0.18	0.45	0.26	0.07
