# Supplementary material for: Reconstitution of a telomeric replicon organized by CST
Source: Nature. 2022 Jul 13;608(7924):819–25. doi: 10.1038/s41586-022-04930-8 (PMC9402439; doi:10.1038/s41586-022-04930-8)
Supplement: Supplementary file 4 — Source Data Extended Data Fig. 2 [file 41586_2022_4930_MOESM4_ESM.xlsx]

## Sheet: Ext. Data Fig. 2 e Expt. #1
Extended Data Fig. 2e
9xTEL Expt. #1
	Lane 1	Lane 2	Lane 3	Lane 4	Lane 5	Lane 6	Lane 7	Lane 8	Lane 9	Lane 10	Lane 11	Lane 12	Lane 13	Lane 14	Lane 15
	Volume	Volume	Volume	Volume	Volume	Volume	Volume	Volume	Volume	Volume	Volume	Volume	Volume	Volume	Volume
Bound	201780.40	246876.48	182022.00	378935.75		696538.02	1885045.73	3811306.93	7422855.44	8974689.92	11208500.03	11104573.11	10396473.01	4802100.44	4872355.14
Unbound	16929937.33	15290284.49	15541360.07	14909906.68		14184837.26	13611394.16	10617874.01	6484613.81	4635945.80	2080048.35	449994.04	277707.86	323323.92	309560.79
Fraction Bound	0.0117782	0.0158894	0.0115765	0.0247851		0.046806	0.121644	0.264139	0.533732	0.659388	0.843471	0.961055	0.973983	0.936918	0.940261
		[POT1-TPP1N]	Fraction Bound
		0	0.0117782
		0.12	0.0158894
		0.24	0.0115765
		0.49	0.0247851
		0.98
		1.95	0.046806
		3.91	0.121644
		7.81	0.264139
		15.63	0.533732
		31.25	0.659388
		62.5	0.843471
		125	0.961055
		250	0.973983
		500	0.936918
		1000	0.940261
15xTEL Expt. #1
	Lane 1	Lane 2	Lane 3	Lane 4	Lane 5	Lane 6	Lane 7	Lane 8	Lane 9	Lane 10	Lane 11	Lane 12	Lane 13	Lane 14	Lane 15
	Volume	Volume	Volume	Volume	Volume	Volume	Volume	Volume	Volume	Volume	Volume	Volume	Volume	Volume	Volume
Bound	947345.95	181280.22	211686.20	229199.41	275676.63	1082821.01	1074454.61	7280092.18	1739331.67	7884573.98	7824975.85	8437228.78	6625463.14	3611995.61	2624792.25
Unbound	13095655.85	14099288.07	12656766.35	13155395.22	14224514.86	11583181.12	10207810.09	6832647.78	7313232.64	2611054.60	613249.72	125196.36	125795.58	127349.63	137154.03
Fraction Bound	0.0674604	0.0126942	0.01645	0.0171241	0.0190119	0.0854904	0.0952339	0.515852	0.192137	0.751225	0.927325	0.985378	0.981367	0.965943	0.950342
		[POT1-TPP1N]	Fraction Bound
		0	0.0674604
		0.12207	0.0126942
		0.24414	0.01645
		0.48828	0.0171241
		0.97656	0.0190119
		1.9531	0.0854904
		3.9062	0.0952339
		7.8125	0.515852
		15.625	0.192137
		31.25	0.751225
		62.5	0.927325
		125	0.985378
		250	0.981367
		500	0.965943
		1000	0.950342

## Sheet: Ext. Data Fig. 2 e Expt. #2
Extended Data Fig. 2e
9xTEL Expt. #2
	Lane 1	Lane 2	Lane 3	Lane 4	Lane 5	Lane 6	Lane 7	Lane 8	Lane 9	Lane 10	Lane 11	Lane 12	Lane 13	Lane 14	Lane 15
	Volume	Volume	Volume	Volume	Volume	Volume	Volume	Volume	Volume	Volume	Volume	Volume	Volume	Volume	Volume
Bound	925439.10	904726.44	788650.98	889448.97	1511283.69	2355309.05	5393114.80	9794445.13	13288673.18	18615618.57	21791280.79	23628472.47	19279968.48	16348206.02	15182742.97
Unbound	28289960.98	29348457.87	30402944.94	25503439.29	27631084.97	24297653.47	21207779.32	17532708.41	12361762.09	8175770.68	3186127.98	1487279.30	615177.03	493167.59	365374.05
Fraction Bound	0.0316764	0.0299052	0.0252841	0.0337003	0.0518586	0.0883695	0.202742	0.358414	0.518068	0.694836	0.87244	0.940783	0.969079	0.970717	0.9765
		[POT1-TPP1N]	Fraction Bound
		0	0.0316764
		0.12	0.0299052
		0.24	0.0252841
		0.49	0.0337003
		0.98	0.0518586
		1.95	0.0883695
		3.91	0.202742
		7.81	0.358414
		15.63	0.518068
		31.25	0.694836
		62.5	0.87244
		125	0.940783
		250	0.969079
		500	0.970717
		1000	0.9765
15xTEL Expt. #2
	Lane 1	Lane 2	Lane 3	Lane 4	Lane 5	Lane 6	Lane 7	Lane 8	Lane 9	Lane 10	Lane 11	Lane 12	Lane 13	Lane 14	Lane 15
	Volume	Volume	Volume	Volume	Volume	Volume	Volume	Volume	Volume	Volume	Volume	Volume	Volume	Volume	Volume
Bound	748869.87	831271.76	1151645.84	1382121.24	2309979.00	3395353.83	9648583.68	13492408.35	16785892.59	17382168.75	17146932.72	16629866.07	14482091.36	12008535.30	10172462.02
Unbound	19204555.48	19506648.57	19064539.39	20991999.70	19496941.40	14686837.84	11712528.83	6883624.92	4018050.69	1202128.74	548592.91	544104.27	351566.39	358081.15	429344.73
Fraction Bound	0.0375309	0.040873	0.0569665	0.0617732	0.105929	0.187773	0.451689	0.662171	0.806861	0.935315	0.968998	0.968318	0.976299	0.971045	0.959503
		[POT1-TPP1N]	Fraction Bound
		0	0.0375309
		0.12207	0.040873
		0.24414	0.0569665
		0.48828	0.0617732
		0.97656	0.105929
		1.9531	0.187773
		3.9062	0.451689
		7.8125	0.662171
		15.625	0.806861
		31.25	0.935315
		62.5	0.968998
		125	0.968318
		250	0.976299
		500	0.971045
		1000	0.959503

## Sheet: Ext. Data Fig. 2 e Expt. #3
Extended Data Fig. 2e
9xTEL Expt. #3
	Volume	Volume	Volume	Volume	Volume	Volume	Volume	Volume	Volume	Volume	Volume	Volume	Volume	Volume	Volume
Bound	417510.82	552387.70	540424.97	905887.77	2080214.10	3265244.34	8082166.69	16587643.56	23524657.84	26751777.50	37392228.64	39021430.10	34940920.02	29134198.88	25551877.22
Unbound	64092400.57	63137141.69	61223494.31	61267756.09	54680073.72	51920187.90	46696966.89	33925944.81	18021382.04	24308583.84	10588584.22	2011869.99	389273.73	422024.67	920149.73
Fraction Bound	0.00647204	0.00867313	0.00874985	0.0145703	0.0366491	0.0591686	0.147541	0.32838	0.566231	0.523925	0.779316	0.95097	0.988982	0.985721	0.965241
		[POT1-TPP1N]	Fraction Bound
		0	0.00647204
		0.12	0.00867313
		0.24	0.00874985
		0.49	0.0145703
		0.98	0.0366491
		1.95	0.0591686
		3.91	0.147541
		7.81	0.32838
		15.63	0.566231
		31.25	0.523925
		62.5	0.779316
		125	0.95097
		250	0.988982
		500	0.985721
		1000	0.965241
15xTEL Expt. #3
	Lane 1	Lane 2	Lane 3	Lane 4	Lane 5	Lane 6	Lane 7	Lane 8	Lane 9	Lane 10	Lane 11	Lane 12	Lane 13	Lane 14	Lane 15
	Volume	Volume	Volume	Volume	Volume	Volume	Volume	Volume	Volume	Volume	Volume	Volume	Volume	Volume	Volume
Bound	308064.37	364399.88	393520.16	1267557.47	3260871.79	6064095.59	27476712.68	35780543.51	40306469.01	38229710.39	32411707.19	29402120.02	27964749.22	24263587.95	21443761.59
Unbound	60490742.99	56589396.47	64229908.77	50017123.31	50900171.39	42662315.77	29441086.24	19710362.42	8591552.49	1406662.96	542250.70	223775.69	106259.77	181927.44	232179.38
Fraction Bound	0.00506695	0.00639817	0.00608943	0.0247161	0.060207	0.124452	0.482744	0.6448	0.824297	0.964511	0.983545	0.992447	0.996215	0.992558	0.989289
		[POT1-TPP1N]	Fraction Bound
		0	0.00506695
		0.12207	0.00639817
		0.24414	0.00608943
		0.48828	0.0247161
		0.97656	0.060207
		1.9531	0.124452
		3.9062	0.482744
		7.8125	0.6448
		15.625	0.824297
		31.25	0.964511
		62.5	0.983545
		125	0.992447
		250	0.996215
		500	0.992558
		1000	0.989289
