# Supplementary material for: Reconstitution of a telomeric replicon organized by CST
Source: Nature. 2022 Jul 13;608(7924):819–25. doi: 10.1038/s41586-022-04930-8 (PMC9402439; doi:10.1038/s41586-022-04930-8)
Supplement: Supplementary file 5 — Source Data Extended Data Figs. 8 and 10 [file 41586_2022_4930_MOESM5_ESM.xlsx]

## Sheet: Ext. Data Fig. 8 a-c Expt. #2
Extended Data Fig. 8 b and c
9xTEL Expt. #2
	Lane 1	Lane 2	Lane 3	Lane 4	Lane 5	Lane 6	Lane 7	Lane 8	Lane 9	Lane 10	Lane 11	Lane 12	Lane 13	Lane 14	Lane 15
	Volume	Volume	Volume	Volume	Volume	Volume	Volume	Volume	Volume	Volume	Volume	Volume	Volume	Volume	Volume
Bound	53225.42	76463.36	41037.98	50789.85	781804.20	3288631.55	3858043.96	4901279.68	7538491.79	21583948.80	24496883.90	27279834.14	33964167.52	37334230.65	36735633.62
Unbound	43185468.18	43725119.25	42667068.12	41825683.97	39070464.75	33668034.46	31858227.75	30289524.69	27096936.31	9865148.80	5324072.01	2711617.76	610668.51	172224.06	86484.18
Fraction Bound	0.00123097	0.00174568	0.000960894	0.00121285	0.0196176	0.0889862	0.108019	0.139277	0.217653	0.686314	0.821465	0.909587	0.982338	0.995408	0.997651
		[CST-PP] nM	Fraction Bound
		0	0.00123097
		0.0915527	0.00174568
		0.183105	0.000960894
		0.366211	0.00121285
		0.732422	0.0196176
		1.46484	0.0889862
		2.92969	0.108019
		5.85938	0.139277
		11.7188	0.217653
		23.4375	0.686314
		46.875	0.821465
		93.75	0.909587
		187.5	0.982338
		375	0.995408
		750	0.997651
9xTEL no GQ Expt. #2
	Lane 1	Lane 2	Lane 3	Lane 4	Lane 5	Lane 6	Lane 7	Lane 8	Lane 9	Lane 10	Lane 11	Lane 12	Lane 13	Lane 14	Lane 15
	Volume	Volume	Volume	Volume	Volume	Volume	Volume	Volume	Volume	Volume	Volume	Volume	Volume	Volume	Volume
Bound	41734.19	82670.20	53229.58	48850.27	335653.97	3306399.83	9827132.33	14696781.04	21268223.84	27984513.12	35083652.99	38779604.64	40676926.05	41682829.85	39904433.77
Unbound	50089559.59	51501152.72	51541086.76	50899016.37	48517501.73	40646576.26	29355132.19	22270251.81	12560719.64	7447293.63	982099.76	890016.65	111312.18	82510.91	119765.12
Fraction bound	0.000832498	0.00160264	0.00103169	0.000958829	0.00687067	0.0752258	0.250806	0.397565	0.628699	0.789813	0.972769	0.977564	0.997271	0.998024	0.997008
		[CST-PP] nM	Fraction Bound
		0	0.000832498
		0.0915527	0.00160264
		0.183105	0.00103169
		0.366211	0.000958829
		0.732422	0.00687067
		1.46484	0.0752258
		2.92969	0.250806
		5.85938	0.397565
		11.7188	0.628699
		23.4375	0.789813
		46.875	0.972769
		93.75	0.977564
		187.5	0.997271
		375	0.998024
		750	0.997008
Extended Data Fig. c
15xTEL Expt. #2
	Lane 1	Lane 2	Lane 3	Lane 4	Lane 5	Lane 6	Lane 7	Lane 8	Lane 9	Lane 10	Lane 11	Lane 12	Lane 13	Lane 14	Lane 15
	Volume	Volume	Volume	Volume	Volume	Volume	Volume	Volume	Volume	Volume	Volume	Volume	Volume	Volume	Volume
Bound	86391.63	99926.37	208799.91	302401.06	4771124.59		22897840.95	23587355.91	28934568.17	34086141.07	34975306.61	34985349.87	37276459.14	37685477.72	35739559.18
Unbound	45475187.04	46360854.33	46458017.25	39079357.50	37009717.71		16725297.27	10527282.25	2750524.72	697228.77	430550.91	114994.42	102869.32	91413.65	106908.67
Fraction Bound	0.00189615	0.00215077	0.00447427	0.00767871	0.114194		0.577891	0.691415	0.913192	0.979955	0.98784	0.996724	0.997248	0.99758	0.997018
		[CST-PP] nM	Fraction Bound
		0	0.00189615
		0.0915527	0.00215077
		0.183105	0.00447427
		0.366211	0.00767871
		0.732422	0.114194
		1.46484
		2.92969	0.577891
		5.85938	0.691415
		11.7188	0.913192
		23.4375	0.979955
		46.875	0.98784
		93.75	0.996724
		187.5	0.997248
		375	0.99758
		750	0.997018
15xTEL no GQ Expt. #2
	Lane 1	Lane 2	Lane 3	Lane 4	Lane 5	Lane 6	Lane 7	Lane 8	Lane 9	Lane 10	Lane 11	Lane 12	Lane 13	Lane 14	Lane 15
Bound	Volume	Volume	Volume	Volume	Volume	Volume	Volume	Volume	Volume	Volume	Volume	Volume	Volume	Volume	Volume
Unbound	65018.13	93483.73	68744.23	1084109.41	138022.07	6296296.46	5318768.42	25933989.59	29052574.69	32293391.13		34309940.48	31495747.68	35243898.01	35162433.36
	44054205.94	41959920.38	42415867.94	39183281.91	40938111.55	26854349.29	25889619.52	12122033.43	1421974.19	365743.41		104989.31	63576.29	71291.54	74491.76
Fraction Bound				?
	0.00147369	0.00222298	0.0016181	0.0269228	0.00336015	0.18993	0.170428	0.681469	0.953339	0.988801		0.996949	0.997985	0.997981	0.997886
		[CST-PP] nM	Fraction Bound
		0	0.00147369
		0.0915527	0.00222298
		0.183105	0.0016181
		0.366211	0.0269228
		0.732422	0.00336015
		1.46484	0.18993
		2.92969	0.170428
		5.85938	0.681469
		11.7188	0.953339
		23.4375	0.988801
		46.875
		93.75	0.996949
		187.5	0.997985
		375	0.997981
		750	0.997886

## Sheet: Ext. Data Fig. 8 c Expt. #1
Extended Data Fig. 8 c
9xTEL Expt. #1
	Lane 1	Lane 2	Lane 3	Lane 4	Lane 5	Lane 6	Lane 7	Lane 8	Lane 9	Lane 10	Lane 11	Lane 12	Lane 13	Lane 14	Lane 15
	Volume	Volume	Volume	Volume	Volume	Volume	Volume	Volume	Volume	Volume	Volume	Volume	Volume	Volume	Volume
bound	33621.10	25432.06	37438.61	25910.35	1465625.51	2338549.02	8275658.50	8659062.35	11747758.17	12049652.89	13554499.56	12707769.78	14249902.35	16667117.17	16623569.77
Unbound	17283220.14	18722697.71	19413833.19	18341620.03	17085917.63	15872059.62	8341268.95	5027909.57	3293140.13	2180661.58	942409.23	993917.80	1865894.53	60454.87	36371.35
Fraction Bound	0.00194153	0.00135651	0.00192474	0.00141066	0.0790029	0.128417	0.498026	0.63265	0.781054	0.846759	0.934992	0.92746	0.88422	0.996386	0.997817
		[CST-PP] nM	Fraction Bound
		0	0.00194153
		0.0915527	0.00135651
		0.183105	0.00192474
		0.366211	0.00141066
		0.732422	0.0790029
		1.46484	0.128417
		2.92969	0.498026
		5.85938	0.63265
		11.7188	0.781054
		23.4375	0.846759
		46.875	0.934992
		93.75	0.92746
		187.5	0.88422
		375	0.996386
		750	0.997817
9xTEL no GQ Expt. #1
	Lane 1	Lane 2	Lane 3	Lane 4	Lane 5	Lane 6	Lane 7	Lane 8	Lane 9	Lane 10	Lane 11	Lane 12	Lane 13	Lane 14	Lane 15
	Volume	Volume	Volume	Volume	Volume	Volume	Volume	Volume	Volume	Volume	Volume	Volume	Volume	Volume	Volume
Bound	21161.06	215808.44	521181.74	1131554.62	3892874.02	7343389.96	7254572.69	8969102.99	14098263.95	16038778.06	16899830.28	15990966.15	15992612.09	17743478.33	17516477.84
Unbound	20455890.64	19610450.48	19936086.92	17273286.47	13379442.65	9702639.39	6086183.88	7545736.24	1404059.20	526403.46	80010.00	58835.21	46198.89	38232.61	36704.89
Fraction Bound	0.0010334	0.010885	0.0254766	0.0614814	0.225382	0.430798	0.54379	0.543094	0.909429	0.968222	0.995288	0.996334	0.99712	0.99785	0.997909
		[CST-PP] nM	Fraction Bound
		0	0.0010334
		0.0915527	0.010885
		0.183105	0.0254766
		0.366211	0.0614814
		0.732422	0.225382
		1.46484	0.430798
		2.92969	0.54379
		5.85938	0.543094
		11.7188	0.909429
		23.4375	0.968222
		46.875	0.995288
		93.75	0.996334
		187.5	0.99712
		375	0.99785
		750	0.997909
15xTEL Expt. #1
	Lane 1	Lane 2	Lane 3	Lane 4	Lane 5	Lane 6	Lane 7	Lane 8	Lane 9	Lane 10	Lane 11	Lane 12	Lane 13	Lane 14	Lane 15
	Volume	Volume	Volume	Volume	Volume	Volume	Volume	Volume	Volume	Volume	Volume	Volume	Volume	Volume	Volume
Bound	74365.62	142039.13	94639.82	1682475.49	6985924.33		13507347.81	13977356.26		14342013.52	15294432.66	16143466.82	15540771.25	15992694.08	16665947.93
Unbound	16437627.76	15746834.15	18393406.13	14297333.13	7627117.72		1716274.90	775312.76		119575.75	46814.54	32834.21	44264.77	44347.93	33681.30
Fraction Bound	0.00450373	0.00893953	0.00511897	0.105288	0.478061		0.887262	0.947446		0.991731	0.996948	0.99797	0.99716	0.997235	0.997983
		[CST-PP] nM	Fraction Bound
		0	0.00450373
		0.0915527	0.00893953
		0.183105	0.00511897
		0.366211	0.105288
		0.732422	0.478061
		1.46484
		2.92969	0.887262
		5.85938	0.947446
		11.7188
		23.4375	0.991731
		46.875	0.996948
		93.75	0.99797
		187.5	0.99716
		375	0.997235
		750	0.997983
15xTEL no GQ Expt. #1
	Lane 1	Lane 2	Lane 3	Lane 4	Lane 5	Lane 6	Lane 7	Lane 8	Lane 9	Lane 10	Lane 11	Lane 12	Lane 13	Lane 14	Lane 15
	Volume	Volume	Volume	Volume	Volume	Volume	Volume	Volume	Volume	Volume	Volume	Volume	Volume	Volume	Volume
Bound	37539.74	32899.06	162015.23	267187.41	6546334.15	4760590.75	8684857.54		10259252.83		12742214.35	11207079.50	12404956.16	13940462.13	13423625.41
Unbound	16073229.64	14039645.79	16233910.44	16142949.79	8105608.81	7334786.24	3932048.18		702457.40		66270.83	292527.66	36534.15	43746.93	35066.67
Fraction Bound	0.0023301	0.00233782	0.00988143	0.0162819	0.446789	0.393588	0.688351		0.935917		0.994826	0.974562	0.997064	0.996872	0.997394
		[CST-PP] nM	Fraction Bound
		0	0.0023301
		0.0915527	0.00233782
		0.183105	0.00988143
		0.366211	0.0162819
		0.732422	0.446789
		1.46484	0.393588
		2.92969	0.688351
		5.85938
		11.7188	0.935917
		23.4375
		46.875	0.994826
		93.75	0.974562
		187.5	0.997064
		375	0.996872
		750	0.997394

## Sheet: Ext. Data Fig. 8 c Expt. #3
Extended Data Fig. 8 c
9xTEL Expt. #3
	Lane 1	Lane 2	Lane 3	Lane 4	Lane 5	Lane 6	Lane 7	Lane 8	Lane 9	Lane 10	Lane 11	Lane 12	Lane 13	Lane 14	Lane 15
	Volume	Volume	Volume	Volume	Volume	Volume	Volume	Volume	Volume	Volume	Volume	Volume	Volume	Volume	Volume
Bound	30383.02	14887.51	14969.91	21060.34	81516.31	49396.21	1873215.16	2088450.59	4351638.06	6875137.16	8716850.49	10454222.95	11874833.70	13810997.31	14268698.70
Unbound	15896206.61	16517199.42	16712302.85	16467189.81	15363644.05	15865475.14	11286645.32	10921118.61	7471713.79	4238936.67	2617544.74	1202742.69	305562.74	44746.59	40963.45
Fraction Bound	0.00190769	0.000900522	0.00089494	0.00127729	0.00527779	0.00310378	0.142343	0.160532	0.368055	0.618597	0.769062	0.896822	0.974914	0.996771	0.997137
		[CST-PP] nM	Fraction Bound
		0	0.00190769
		0.0915527	0.000900522
		0.183105	0.00089494
		0.366211	0.00127729
		0.732422	0.00527779
		1.46484	0.00310378
		2.92969	0.142343
		5.85938	0.160532
		11.7188	0.368055
		23.4375	0.618597
		46.875	0.769062
		93.75	0.896822
		187.5	0.974914
		375	0.996771
		750	0.997137
9xTEL no GQ Expt. #3
	Lane 1	Lane 2	Lane 3	Lane 4	Lane 5	Lane 6	Lane 7	Lane 8	Lane 9	Lane 10	Lane 11	Lane 12	Lane 13	Lane 14	Lane 15
	Volume	Volume	Volume	Volume	Volume	Volume	Volume	Volume	Volume	Volume	Volume	Volume	Volume	Volume	Volume
Bound	20597.91	39086.49	30905.18	76278.76	808306.95	1927165.79	6715781.79	5910526.42	9116220.17	9312543.51	7614928.26	13169329.93	14887840.03	17453790.43	17872443.46
Unbound	19574448.80	19549140.54	18592445.68	15755805.21	15568837.37	13936457.20	11591296.43	12030580.24	8118670.42	8397806.97	6542881.84	1052194.97	159180.46	81369.56	35670.60
Fraction Bound	0.00105118	0.00199541	0.00165949	0.00481799	0.0493558	0.121483	0.366841	0.32944	0.52894	0.525825	0.537861	0.926014	0.989421	0.99536	0.998008
		[CST-PP] nM	Fraction Bound
		0	0.00105118
		0.0915527	0.00199541
		0.183105	0.00165949
		0.366211	0.00481799
		0.732422	0.0493558
		1.46484	0.121483
		2.92969	0.366841
		5.85938	0.32944
		11.7188	0.52894
		23.4375	0.525825
		46.875	0.537861
		93.75	0.926014
		187.5	0.989421
		375	0.99536
		750	0.998008
15xTEL Expt. #3
	Lane 1	Lane 2	Lane 3	Lane 4	Lane 5	Lane 6	Lane 7	Lane 8	Lane 9	Lane 10	Lane 11	Lane 12	Lane 13	Lane 14	Lane 15
	Volume	Volume	Volume	Volume	Volume	Volume	Volume	Volume	Volume	Volume	Volume	Volume	Volume	Volume	Volume
Bound	32647.54	44549.06	25700.83	897486.91	1131940.79	5143912.04	8793902.61	9413309.49	10315733.31	11461516.81	12964498.72	12413381.08		13944838.94	14325847.94
Unbound	17106839.68	14808684.53	15360720.70	12381038.36	11941341.73	9959505.13	6792056.41	6218997.53	1727891.90	1218315.55	111330.30	35772.06		19319.43	33258.42
Fraction Bound	0.00190481	0.00299928	0.00167036	0.0675894	0.0865843	0.340579	0.56422	0.60217	0.856531	0.903917	0.991486	0.997127		0.998616	0.997684
		[CST-PP] nM	Fraction Bound
		0	0.00190481
		0.0915527	0.00299928
		0.183105	0.00167036
		0.366211	0.0675894
		0.732422	0.0865843
		1.46484	0.340579
		2.92969	0.56422
		5.85938	0.60217
		11.7188	0.856531
		23.4375	0.903917
		46.875	0.991486
		93.75	0.997127
		187.5
		375	0.998616
		750	0.997684
15xTEL no GQ Expt. #3
	Lane 1	Lane 2	Lane 3	Lane 4	Lane 5	Lane 6	Lane 7	Lane 8	Lane 9	Lane 10	Lane 11	Lane 12	Lane 13	Lane 14	Lane 15
	Volume	Volume	Volume	Volume	Volume	Volume	Volume	Volume	Volume	Volume	Volume	Volume	Volume	Volume	Volume
Bound	16723.13	20349.57	44205.21	169214.55	397595.46	1431063.33	1634369.20	868527.78	19050639.80	14236182.54		22477728.96	21828714.49	22799712.29	25153680.15
Unbound	27337879.68	27711134.25	26406450.07	25629544.29	24253854.66	20834539.67	20513420.85	19520748.52	4564813.07	8456303.94		202109.91	50997.70	28624.27	46536.27
Fraction Bound	0.000611346	0.000733807	0.00167123	0.00655902	0.0161287	0.0642724	0.0737938	0.0425973	0.806702	0.627352		0.991089	0.997669	0.998746	0.998153
		[CST-PP] nM	Fraction Bound
		0	0.000611346
		0.0915527	0.000733807
		0.183105	0.00167123
		0.366211	0.00655902
		0.732422	0.0161287
		1.46484	0.0642724
		2.92969	0.0737938
		5.85938	0.0425973
		11.7188	0.806702
		23.4375	0.627352
		46.875
		93.75	0.991089
		187.5	0.997669
		375	0.998746
		750	0.998153

## Sheet: Ext. Data Fig.10 c Expt. #1_#2
Extended Data Fig. 8 c
9xTEL Expt. #1
	Lane 1	Lane 2	Lane 3	Lane 4	Lane 5	Lane 6	Lane 7	Lane 8	Lane 9	Lane 10	Lane 11	Lane 12	Lane 13	Lane 14	Lane 15
	Volume	Volume	Volume	Volume	Volume	Volume	Volume	Volume	Volume	Volume	Volume	Volume	Volume	Volume	Volume
Bound	11638.29	24778.53	22079.33	89421.91	143687.30		1056922.32	1733722.90	1943027.67	1988035.99	1891514.30	1500675.42	1660870.76	1650080.31	1625225.41
Unbound	2680233.19	3132582.55	3053433.13	2858461.18	2916377.45		1629232.74	947723.68	693597.59	513429.55	216915.16	15902.78	11732.24	13427.02	16247.13
Fraction Bound	0.00432349	0.00784786	0.00717907	0.0303343	0.0469556		0.39347	0.646563	0.736937	0.794749	0.89712	0.989514	0.992986	0.991928	0.990102
		[PP] nM	Fraction Bound
		0	0.00432349
		0.244141	0.00784786
		0.488281	0.00717907
		0.976562	0.0303343
		1.95312	0.0469556
		3.90625
		7.8125	0.39347
		15.625	0.646563
		31.25	0.736937
		62.5	0.794749
		125	0.89712
		250	0.989514
		500	0.992986
		1000	0.991928
		2000	0.990102
9xTEL Expt. #2
	Lane 1	Lane 2	Lane 3	Lane 4	Lane 5	Lane 6	Lane 7	Lane 8	Lane 9	Lane 10	Lane 11	Lane 12	Lane 13	Lane 14	Lane 15
	Volume	Volume	Volume	Volume	Volume	Volume	Volume	Volume	Volume	Volume	Volume	Volume	Volume	Volume	Volume
Bound	12317.94	9791.76	8855.63	10539.95	22532.48	88504.00	462275.13	132862.70	1682566.54	2140033.66	2746768.29	2603054.94	2173057.49	2101767.85	1976249.60
Unbound	4255964.37	4461124.60	4589397.47	4536023.42	4483248.61	4183712.59	3810643.10	4020371.32	2140356.49	1660181.18	734505.00	546961.51	20781.03	14103.78	9003.97
Fraction Bound	0.00288592	0.0021901	0.00192587	0.00231822	0.00500079	0.0207162	0.108187	0.0319902	0.440126	0.563135	0.789013	0.826362	0.990528	0.993334	0.995465
		[PP] nM	Fraction Bound
		0	0.00288592
		0.12207	0.0021901
		0.244141	0.00192587
		0.488281	0.00231822
		0.976562	0.00500079
		1.95312	0.0207162
		3.90625	0.108187
		7.8125	0.0319902
		15.625	0.440126
		31.25	0.563135
		62.5	0.789013
		125	0.826362
		250	0.990528
		500	0.993334
		1000	0.995465
